# Supplementary material for: Calcium Signaling Is a Universal Carbon Source Signal Transducer and Effects an Ionic Memory of Past Carbon Sources
Source: Int J Mol Sci. 2025 Feb 28;26(5):2198. doi: 10.3390/ijms26052198 (PMC11900981; doi:10.3390/ijms26052198)
Supplement: Supplementary file 1 [file ijms-26-02198-s001.zip]

Archive with 6 entries (6 files):
- Figure S5 (1).tif
- Figure S6 (1).tif
- Figure S1 (1).tif
- Figure S2 (1).tif
- Figure S3 (1).tif
- Figure S4 (1).tif
